# Supplementary material for: Empathy-Mediated Narrative Reconstruction of Autobiographical Memory: An Integrative Review of Theory, Evidence, and Applications
Source: Brain Sci. 2026 Apr 20;16(4):429. doi: 10.3390/brainsci16040429 (PMC13114738; doi:10.3390/brainsci16040429)
Supplement: Supplementary file 1 [file brainsci-16-00429-s001.zip]

Archive with 1 entries (1 files):
- brainsci-4164515-supplementary.pdf
